# Supplementary material for: Genomic Evidence Suggests Viral Persistence of SARS-CoV-2 for 386 Days in Health Worker: A Case Report from Santiago of Chile
Source: Infect Dis Rep. 2022 Nov 30;14(6):971–8. doi: 10.3390/idr14060096 (PMC9778366; doi:10.3390/idr14060096)
Supplement: Supplementary file 1 [file idr-14-00096-s001.zip]

Archive with 1 entries (1 files):
- idr-1894568-supplementary.pdf
